# Supplementary material for: T-cell immunity against influenza virus does not require Th1 or Th17 master regulator transcription factors
Source: Mucosal Immunol. Author manuscript; Available in PMC 2025 Dec 26. (PMC12741987; doi:10.1016/j.mucimm.2025.08.005)
Supplement: 2 [file NIHMS2129403-supplement-2.csv]

Supplemental Table I: Differentially Expressed Genes by DKO vs TKO effectors primed in Th17 condtions
gene	log2 fold change	Adjusted P Value	DKO_1	DKO_2	DKO_3	TKO_1	TKO_2	TKO_3
Adam12	-8.574264113	2.59E-10	59.72534855	82.1818071	38.53413422	0	0	0
Gm39701	-7.203055064	1.63E-08	3491.72084	1932.517646	34267.04553	87.41764544	93.64515639	88.31082499
Iyd	-6.099826629	0.000129854	9.954224758	9.961431163	12.46692578	0	0	0
Ppp1r14c	-5.808866317	7.52E-51	289.7785429	359.8567008	261.8054413	4.047113215	8.513196036	3.641683505
Gja5	-5.769487714	1.57E-19	170.3278459	58.52340808	190.4039573	2.428267929	2.553958811	2.731262629
Gm23444	-5.49973793	1.73E-11	671.3571587	517.9944205	446.5426142	23.47325664	2.553958811	10.01462964
Gm23472	-5.49973793	1.73E-11	671.3571587	517.9944205	446.5426142	23.47325664	2.553958811	10.01462964
Il17a	-5.190644086	1.27E-12	530.8919871	846.7216489	631.279787	33.995751	15.32375286	5.462525257
Pld1	-4.72615855	0.006460808	8.848199785	8.716252268	6.800141332	0	0.851319604	0
Cd36	-4.631295676	1.48E-13	98.4362226	37.35536686	96.33533554	4.856535858	0.851319604	3.641683505
Cited4	-4.619451984	3.95E-08	42.02894898	29.88429349	32.86734977	1.618845286	1.702639207	0.910420876
Gcnt2	-4.558999037	1.18E-20	482.2268883	405.9283199	680.0141332	35.61459629	17.87771167	12.74589227
Pkhd1	-4.552375783	0.016809731	7.742174812	1.245178895	12.46692578	0	0.851319604	0
Nyap2	-4.504894662	0.01212183	6.636149838	7.471073373	6.800141332	0.809422643	0	0
Htr1b	-3.751405558	2.29E-08	51.98317373	28.63911459	34.00070666	4.047113215	1.702639207	2.731262629
Il17rc	-3.65417423	0.000882823	11.06024973	14.94214675	17.00035333	1.618845286	0.851319604	0.910420876
Arpin	-3.553015261	0.039706299	5.530124865	8.716252268	5.666784444	1.618845286	0	0
Il22b	-3.382900069	0.000150776	19.90844952	23.65839901	18.13371022	4.856535858	0.851319604	0
Slc27a6	-3.224122933	7.90E-08	39.81689903	47.31679803	34.00070666	0.809422643	5.107917621	7.28336701
Plxna4	-3.219056583	0.028311374	8.848199785	3.735536686	11.33356889	0.809422643	0	1.820841752
Hoxa6	-3.098395689	0.013093397	9.954224758	13.69696785	5.666784444	1.618845286	0.851319604	0.910420876
Greb1	-3.047102134	0.000106451	26.54459935	11.20661006	60.0679151	6.475381143	2.553958811	2.731262629
Il9	-3.017804787	1.67E-06	758.7331315	224.1322012	422.7421195	59.89727558	40.01202137	73.74409097
Insyn2a	-3.010136919	0.043974789	7.742174812	6.225894477	6.800141332	0.809422643	0	1.820841752
Prr29	-3.000747156	2.58E-18	136.0410717	122.0275318	128.0693284	26.71094722	12.76979405	8.193787886
Cntn1	-2.982667836	0.02101041	7.742174812	9.961431163	9.06685511	2.428267929	0.851319604	0
Gm32943	-2.912161472	0.027520149	5.530124865	12.45178895	7.933498221	1.618845286	0	1.820841752
Tmod1	-2.895803829	0.004932421	17.69639957	6.225894477	20.400424	0.809422643	4.256598018	0.910420876
Gap43	-2.882274676	8.45E-103	1281.882944	1116.925469	936.1527901	154.5997248	143.0216934	154.771549
Mei4	-2.880795619	1.76E-05	42.02894898	18.67768343	34.00070666	4.047113215	1.702639207	7.28336701
Gm54277	-2.879059451	0.005471769	26.54459935	12.45178895	10.200212	5.6659585	0.851319604	0
4933424M12Rik	-2.874453543	0.008281083	9.954224758	13.69696785	13.60028266	4.047113215	0	0.910420876
Usp18	-2.8726611	2.87E-13	69.6795733	80.9366282	131.4693991	13.76018493	9.364515639	15.4771549
Tmod2	-2.841864321	0.002698639	11.06024973	14.94214675	17.00035333	2.428267929	0.851319604	2.731262629
Fat2	-2.773294243	5.06E-06	35.39279914	39.84572465	23.80049466	7.284803786	3.405278414	3.641683505
Mageh1	-2.748183445	0.019840353	9.954224758	6.225894477	12.46692578	1.618845286	0.851319604	1.820841752
Fbxl21	-2.731796949	0.020892608	34.28677417	6.225894477	9.06685511	6.475381143	0.851319604	0
Il22	-2.721345171	3.38E-45	663.6149838	984.9365063	838.6840977	169.978755	99.60439362	106.5192425
Cep126	-2.67189224	0.001132514	24.33254941	16.18732564	13.60028266	4.047113215	2.553958811	1.820841752
Il23r	-2.643691983	1.71E-09	436.8798644	534.1817461	321.8733564	71.22919258	95.3477956	40.05851855
Vax2	-2.63889381	0.00043044	118.3446721	220.3966645	92.93526488	24.28267929	35.75542335	9.104208762
Gm4841	-2.638819558	0.0072827	8.848199785	16.18732564	18.13371022	0	3.405278414	3.641683505
Trf	-2.616490035	0.000122324	16.5903746	29.88429349	32.86734977	2.428267929	4.256598018	6.372946133
Il17re	-2.5968283	5.16E-26	189.1302704	258.9972102	174.5369609	29.94863779	37.45806256	35.50641417
Idi2	-2.572981094	0.043259017	6.636149838	12.45178895	6.800141332	0	1.702639207	2.731262629
Mical2	-2.572192476	8.94E-10	141.5711966	61.01376588	133.7361129	21.04498872	9.364515639	26.40220541
Sema3c	-2.534266495	0.000619043	32.07472422	13.69696785	23.80049466	1.618845286	5.107917621	5.462525257
Cyp2j9	-2.528475731	0.000684471	17.69639957	23.65839901	18.13371022	3.237690572	2.553958811	4.552104381
Il17f	-2.494786898	2.14E-22	3230.698946	4165.123405	3491.872574	788.3776542	681.9070025	460.6729634
Foxs1	-2.489180399	0.000566167	17.69639957	24.90357791	24.93385155	1.618845286	6.810556829	3.641683505
Efna5	-2.464388763	1.41E-05	90.69404779	52.29751361	55.53448755	25.09210193	5.959237225	4.552104381
Btbd3	-2.453323369	2.46E-07	50.87714876	54.7878714	43.06756177	13.76018493	8.513196036	4.552104381
Ltb4r2	-2.442307928	6.32E-05	22.12049946	29.88429349	31.73399288	5.6659585	4.256598018	5.462525257
Syt14	-2.428694447	1.04E-10	70.78559828	69.73001814	62.33462888	10.52249436	14.47243326	12.74589227
Dock1	-2.403339368	1.46E-08	149.3133714	136.9696785	71.40148399	8.903649072	27.24222731	31.86473067
Cdk14	-2.397123437	6.57E-05	26.54459935	31.12947239	37.40077733	2.428267929	9.364515639	6.372946133
Oxtr	-2.3783337	6.86E-05	38.71087406	21.16804122	32.86734977	8.094226429	4.256598018	5.462525257
Lysmd2	-2.352013183	4.96E-06	28.7566493	53.5426925	45.33427555	5.6659585	8.513196036	10.92505051
Rsad2	-2.34372211	0.012521523	9.954224758	11.20661006	22.66713777	1.618845286	1.702639207	5.462525257
Cyp1b1	-2.335559249	0.009242301	296.4146928	166.853972	188.1372435	68.80092465	11.06715485	49.16272731
Mc2r	-2.332574767	0.036513195	7.742174812	7.471073373	14.73363955	3.237690572	0.851319604	1.820841752
Fbln2	-2.299727129	0.01316266	8.848199785	22.41322012	11.33356889	1.618845286	3.405278414	3.641683505
Dnajc6	-2.283153366	6.08E-07	55.30124865	56.03305029	81.60169599	12.14133964	5.959237225	21.85010103
Dab2	-2.261976679	6.58E-05	684.6294583	239.0743479	580.278727	128.6982002	77.47008392	107.4296634
Bpifc	-2.217070454	6.58E-05	29.86267427	26.1487568	51.00105999	7.284803786	9.364515639	6.372946133
Oas1a	-2.209926191	0.001095463	18.80242454	19.92286233	32.86734977	3.237690572	5.107917621	7.28336701
Gm44851	-2.203307209	0.004216866	16.5903746	12.45178895	26.06720844	3.237690572	4.256598018	4.552104381
Tnfrsf11a	-2.189458629	0.001287513	22.12049946	29.88429349	18.13371022	4.856535858	7.661876432	2.731262629
Gm7932	-2.185314378	0.002378983	22.12049946	17.43250454	22.66713777	5.6659585	1.702639207	6.372946133
Pm20d1	-2.181313166	0.026821244	11.06024973	11.20661006	12.46692578	2.428267929	4.256598018	0.910420876
Aif1l	-2.150056506	0.004932421	13.27229968	18.67768343	24.93385155	3.237690572	6.810556829	2.731262629
Slc6a13	-2.135683714	0.009819974	12.1662747	16.18732564	17.00035333	2.428267929	3.405278414	4.552104381
Fat1	-2.130560411	1.07E-09	77.42174812	82.1818071	64.60134266	20.23556607	16.17507247	14.56673402
Plau	-2.129835183	0.000226362	29.86267427	23.65839901	44.20091866	5.6659585	5.959237225	10.92505051
Tlr4	-2.114111792	9.44E-08	57.5132986	53.5426925	63.46798577	11.331917	11.91847445	17.29799665
Ccnd1	-2.11209772	0.014344041	15.48434962	18.67768343	10.200212	4.856535858	1.702639207	3.641683505
Fes	-2.105785312	1.38E-15	194.6603953	173.0798665	143.9363249	51.80304915	39.16070176	27.31262629
5830418P13Rik	-2.079737859	7.45E-14	103.9663475	134.4793207	126.9359715	32.37690572	22.9856293	30.95430979
Uchl1	-2.039277308	4.74E-14	110.6024973	112.0661006	117.8691164	29.94863779	26.39090771	26.40220541
Cldn4	-2.032236185	0.019036453	12.1662747	16.18732564	13.60028266	4.856535858	1.702639207	3.641683505
Cpe	-2.029472939	0.000109051	60.83137352	33.61983018	34.00070666	14.56960757	5.959237225	10.92505051
Tgm1	2.022072325	0.006926364	122.768772	92.14323826	104.2688338	774.6174693	338.8252022	182.9945961
Moxd1	2.038338874	9.68E-10	33.18074919	36.11018797	18.13371022	102.7966757	154.0888482	101.0567173
Gpm6b	2.039600263	7.95E-10	43.13497395	31.12947239	29.46727911	202.3556607	110.6715485	113.8026095
Col6a2	2.047818204	0.000166399	12.1662747	8.716252268	5.666784444	29.94863779	37.45806256	42.78978118
Pgpep1l	2.049108057	2.28E-05	17.69639957	9.961431163	12.46692578	40.47113215	46.8225782	80.11703711
H2ac24	2.054989702	0.000293803	684.6294583	326.2368706	640.3466421	2883.163454	2715.709535	1263.664176
BC106179	2.058817769	0.034974871	3.318074919	3.735536686	2.266713777	12.95076229	8.513196036	17.29799665
Sell	2.063148922	2.35E-13	520.9377623	342.4241962	398.9416248	2148.207694	1351.89553	1777.14155
Plcxd1	2.064179631	0.001805674	110.6024973	117.0468162	71.40148399	697.7223182	345.635759	206.6655389
B430306N03Rik	2.065123829	1.14E-28	101.7542975	141.9503941	113.3356889	611.1140954	453.7533487	424.2561283
Ret	2.066740892	0.009209161	1.106024973	8.716252268	4.533427555	18.61672079	22.9856293	17.29799665
Gm32633	2.074766291	0.033006725	3.318074919	2.490357791	3.400070666	17.80729814	11.91847445	9.104208762
Ecm1	2.079480658	1.36E-12	3554.764263	3085.553303	4271.622114	20303.55758	12439.48205	13377.72435
Akr1c18	2.094886129	1.58E-17	37.60484908	29.88429349	51.00105999	164.3127965	171.1152403	172.9799665
Gm12532	2.11272062	0.004823286	6.636149838	6.225894477	4.533427555	29.13921515	34.90410375	10.92505051
Ell3	2.117966139	0.00168828	6.636149838	7.471073373	3.400070666	29.94863779	26.39090771	19.1188384
Apln	2.155640051	0.004193	37.60484908	42.33608244	34.00070666	279.2508118	165.1560031	62.81904046
9030624G23Rik	2.156512827	0.038755561	5.530124865	1.245178895	1.133356889	12.95076229	11.06715485	11.83547139
Serpinb5	2.169781074	7.42E-08	11.06024973	22.41322012	26.06720844	121.4133964	74.06480551	71.01282834
Slamf6	2.176917395	2.22E-48	403.6991152	353.6308063	442.0091866	1390.588101	1886.524242	2151.32453
Stc2	2.18513054	0.002321713	71.89162325	48.56197692	51.00105999	428.1845781	245.1800458	106.5192425
Myo6	2.202811041	1.60E-19	50.87714876	49.80715582	57.80120133	233.9231438	187.2903128	309.5430979
Prss12	2.213029406	0.041406594	2.212049946	3.735536686	2.266713777	21.04498872	11.06715485	5.462525257
Fam135b	2.244561476	2.13E-11	27.65062433	22.41322012	41.93420488	200.7368154	125.9953013	110.160926
Gm46442	2.251039582	0.000211877	7.742174812	6.225894477	6.800141332	46.13709065	27.24222731	25.49178453
D030074P21Rik	2.253019992	1.81E-06	15.48434962	12.45178895	10.200212	72.03861522	73.21348591	36.41683505
Gm46650	2.253914022	0.021672841	8.848199785	4.980715582	1.133356889	50.18420386	10.21583524	10.92505051
Cabcoco1	2.259918571	0.034839679	1.106024973	0	6.800141332	12.95076229	11.91847445	13.65631314
A630023P12Rik	2.271733614	2.60E-08	17.69639957	11.20661006	12.46692578	74.46688315	72.3621663	53.7148317
Matk	2.291442207	0.01316266	37.60484908	43.58126134	47.60098933	410.37728	151.5348894	68.28156571
Fxyd7	2.291625743	0.004771174	5.530124865	6.225894477	4.533427555	50.18420386	13.62111366	15.4771549
Pcdh7	2.303216622	9.04E-27	117.2386471	59.76858698	116.7357595	581.1654576	433.3216782	441.554125
Lamc3	2.307100386	0.017989138	2.212049946	4.980715582	4.533427555	31.56748307	21.28299009	4.552104381
Eln	2.310497655	0.022862778	5.530124865	1.245178895	1.133356889	16.18845286	13.62111366	10.01462964
Plac8	2.32009064	0.037724306	29.86267427	62.25894477	243.6717311	405.5207441	593.3697637	678.2635528
Bcar3	2.32374293	5.92E-05	7.742174812	6.225894477	12.46692578	35.61459629	68.10556829	29.13346804
Prr15	2.330615569	0.008642645	3.318074919	7.471073373	1.133356889	30.75806043	17.02639207	10.92505051
Gpld1	2.345061677	1.38E-30	124.980822	151.9118252	107.6689044	856.3691562	597.6263617	495.2689566
Ppp1r3c	2.351788585	0.000526249	5.530124865	8.716252268	2.266713777	30.75806043	32.35014494	20.02925928
Galr3	2.360550855	0.01481555	2.212049946	4.980715582	2.266713777	26.71094722	11.91847445	9.104208762
H2-Eb2	2.360737867	0.033795886	1.106024973	3.735536686	2.266713777	7.284803786	19.58035088	9.104208762
Gm51482	2.378546587	0.045490403	2.212049946	2.490357791	1.133356889	5.6659585	12.76979405	11.83547139
Ccn4	2.386418637	9.73E-06	7.742174812	19.92286233	10.200212	73.65746051	91.09119758	30.95430979
Ido2	2.393824391	0.004453818	24.33254941	23.65839901	23.80049466	115.7474379	220.4917773	40.96893943
Cyp4f39	2.393838667	0.011836741	3.318074919	3.735536686	2.266713777	26.71094722	12.76979405	9.104208762
Iglon5	2.450413939	4.17E-05	9.954224758	6.225894477	3.400070666	33.995751	45.11993899	28.22304716
Kremen2	2.467645182	0.003925094	9.954224758	8.716252268	5.666784444	96.32129451	30.64750573	7.28336701
Enpp2	2.4767854	0.000867996	294.2026428	316.2754394	379.6745577	3433.570851	1266.76357	811.1850007
Klf2	2.486151053	2.81E-26	65.25547341	39.84572465	37.40077733	310.0088722	239.2208086	252.1865827
Slc38a4	2.513617635	0.014418533	2.212049946	2.490357791	2.266713777	10.52249436	10.21583524	19.1188384
Cxcr2	2.529000574	1.46E-08	21.01447449	14.94214675	21.53378089	185.3577852	72.3621663	74.65451185
Rufy4	2.549939855	7.09E-07	9.954224758	9.961431163	9.06685511	84.17995486	46.8225782	38.2376768
Itga7	2.570347867	4.40E-06	733.2945572	522.9751361	559.878303	5852.125708	2925.134158	2010.209295
Gm8909	2.588215452	0.044214687	2.212049946	3.735536686	0	17.80729814	14.47243326	2.731262629
Mpzl2	2.595374121	9.61E-39	112.8145473	64.74930256	60.0679151	504.2703065	432.4703586	505.2835863
Tgfb3	2.606394321	2.14E-06	151.5254213	125.7630684	149.6031093	1422.155584	713.4058278	464.3146469
F2rl1	2.628268655	5.43E-39	58.61932357	43.58126134	66.86805644	397.4265177	344.7844394	306.8118353
Rab39	2.665943536	0.000539289	3.318074919	3.735536686	4.533427555	36.42401893	19.58035088	17.29799665
Gm31291	2.677361653	0.032785835	2.212049946	2.490357791	0	11.331917	11.06715485	7.28336701
Vat1l	2.690932292	2.76E-09	12.1662747	12.45178895	7.933498221	47.75593593	90.23987798	71.92324922
Amotl2	2.733163646	0.002678296	1.106024973	4.980715582	2.266713777	19.42614343	22.9856293	11.83547139
Fbln1	2.767701323	6.48E-21	35.39279914	16.18732564	28.33392222	225.8289174	166.0073227	156.5923907
Rpl29	2.770176586	3.59E-109	835.0488547	739.6362639	742.3487621	5215.110088	6281.036035	4313.574111
Plce1	2.801746628	0.014279859	3.318074919	0	3.400070666	20.23556607	23.8369489	3.641683505
Ifit1bl1	2.804730038	0.00252133	3.318074919	0	4.533427555	15.37903022	13.62111366	27.31262629
Gm9292	2.807391488	0.018166177	1.106024973	2.490357791	1.133356889	9.713071715	11.06715485	11.83547139
9130015A21Rik	2.833131168	2.86E-05	2.212049946	8.716252268	4.533427555	42.89940007	45.11993899	20.02925928
Cuzd1	2.84654494	0.006462155	2.212049946	0	7.933498221	44.51824536	23.8369489	5.462525257
Dgkk	2.880921568	0.012899703	11.06024973	31.12947239	4.533427555	123.0322417	179.6284364	40.05851855
Dsc2	2.903297488	0.047221401	1.106024973	1.245178895	1.133356889	14.56960757	7.661876432	3.641683505
Abcc9	2.925690219	0.001767275	6.636149838	1.245178895	2.266713777	50.18420386	17.87771167	10.01462964
Gm30392	2.940086869	0.006121213	1.106024973	0	4.533427555	19.42614343	11.91847445	12.74589227
Gm35748	2.948149711	0.018510572	0	3.735536686	2.266713777	2.428267929	22.9856293	20.02925928
Grin1	3.036953981	0.015757245	16.5903746	17.43250454	19.26706711	312.4371402	103.8609916	20.93968015
Gm7420	3.140925334	0.027666807	1.106024973	0	2.266713777	16.9978755	4.256598018	9.104208762
Ripk4	3.148838407	2.65E-08	7.742174812	4.980715582	11.33356889	118.9851285	56.18709384	39.14809768
Mchr1	3.15639799	0.025832879	1.106024973	1.245178895	1.133356889	19.42614343	5.959237225	5.462525257
Tns4	3.162211278	9.89E-22	18.80242454	14.94214675	12.46692578	160.2656833	133.6571778	120.1755557
Kcnj8	3.190562219	2.08E-06	5.530124865	3.735536686	4.533427555	67.18207936	26.39090771	32.77515154
Stc1	3.208961973	0.01608848	15.48434962	4.980715582	5.666784444	178.0729814	45.97125859	18.20841752
Gm53739	3.209744301	0.006839568	0	3.735536686	1.133356889	11.331917	23.8369489	8.193787886
Npr3	3.224818288	0.002179026	26.54459935	24.90357791	14.73363955	417.6620837	150.6835698	50.07314819
Trpm6	3.309375569	0.042004219	32.07472422	3.735536686	5.666784444	318.9125213	47.6738978	45.52104381
Ly6g	3.355423625	0.001126799	3.318074919	8.716252268	21.53378089	184.5483626	109.8202289	49.16272731
Rasgrf1	3.513906968	0.037478193	0	1.245178895	1.133356889	3.237690572	17.02639207	6.372946133
Rnf32	3.591024809	0.028239391	0	0	2.266713777	15.37903022	5.959237225	6.372946133
Gm47340	3.619838271	0.00032349	2.212049946	2.490357791	1.133356889	34.80517365	28.09354692	8.193787886
Tmem45a	3.663152549	1.58E-08	4.424099892	7.471073373	4.533427555	118.9851285	57.88973304	29.13346804
Fn3k	3.664289222	0.028827757	1.106024973	0	1.133356889	18.61672079	7.661876432	2.731262629
Dsg2	3.797750725	1.84E-12	1.106024973	9.961431163	7.933498221	104.4155209	103.009672	51.89398994
LOC118567516	3.94099755	0.048303274	0	1.245178895	0	12.95076229	4.256598018	1.820841752
Dapl1	3.941052926	0.011821885	2.212049946	0	0	16.9978755	13.62111366	4.552104381
Il3	3.96229257	0.000127468	2.212049946	3.735536686	0	49.37478122	34.05278414	7.28336701
Susd4	3.966802748	0.038516364	1.106024973	0	0	10.52249436	2.553958811	6.372946133
Fam184b	4.051454804	0.002713113	1.106024973	0	2.266713777	42.08997743	8.513196036	6.372946133
Col4a1	4.053187576	2.18E-08	3.318074919	2.490357791	2.266713777	44.51824536	56.18709384	33.68557242
Cacna1h	4.198217304	0.002430766	5.530124865	9.961431163	5.666784444	301.9146458	68.10556829	17.29799665
Gxylt2	4.209726192	0.048199418	1.106024973	0	0	0.809422643	20.43167049	1.820841752
H2af-ps2	4.230263127	1.31E-15	58.61932357	27.3939357	60.0679151	1235.178953	989.2333793	522.5815829
Tmem108	4.304232287	4.52E-10	3.318074919	2.490357791	4.533427555	108.4626342	62.99765066	33.68557242
Apobec2	4.350526109	0.012749433	1.106024973	0	0	11.331917	7.661876432	6.372946133
Rasl12	4.368221098	0.023053027	0	1.245178895	0	16.18845286	8.513196036	0.910420876
Col4a2	4.413662736	3.37E-08	2.212049946	3.735536686	1.133356889	45.327668	74.91612511	28.22304716
Evc	4.470960435	0.01273257	0	0	1.133356889	14.56960757	10.21583524	2.731262629
Mapt	5.142094484	0.00461099	0	0	0	12.95076229	6.810556829	2.731262629
Nkx3-1	5.318099832	0.006471555	0	0	0	20.23556607	4.256598018	0.910420876
Pitx1	5.82098973	0.001625692	0	0	0	29.94863779	4.256598018	1.820841752
Neurog2	5.885240283	0.04540726	0	0	0	27.52036986	9.364515639	0.910420876
Gm17669	7.025498998	7.46E-07	0	0	0	32.37690572	27.24222731	23.67094278
Col8a1	8.405528026	3.34E-10	0	0	0	58.27843029	68.95688789	90.13166674
